# Supplementary material for: Nicastrin-Like, a Novel Transmembrane Protein from Trypanosoma cruzi Associated to the Flagellar Pocket
Source: Microorganisms. 2021 Aug 17;9(8):1750. doi: 10.3390/microorganisms9081750 (PMC8400621; doi:10.3390/microorganisms9081750)
Supplement: Supplementary file 1 [file microorganisms-09-01750-s001.zip]

Archive with 1 entries (1 files):
- microorganisms-1266568-supplementary.pdf
